# Supplementary material for: Poly[μ2-aqua-μ2-(pyrazine-2-carboxyl­ato)-lithium]
Source: Acta Crystallogr Sect E Struct Rep Online. 2012 Jun 16;68(Pt 7):m933–4. doi: 10.1107/S1600536812024683 (PMC3393196; doi:10.1107/S1600536812024683)
Supplement: Supplementary file 1 [file e-68-0m933-sup1.cif]

##############################################################################
#                                                                            #
# This CIF contains the data in a paper accepted for publication in          #
# Acta Crystallographica Section E. It conforms to the requirements of       #
# Notes for Authors for Acta Crystallographica Section E, and has been       #
# peer reviewed under the auspices of the IUCr Commission on Journals.       #
#                                                                            #
# Full details of the Crystallographic Information File format               #
# are given in the paper "The Crystallographic Information File (CIF):       #
# a New Standard Archive File for Crystallography" by S. R. Hall, F. H.      #
# Allen and I. D. Brown [Acta Cryst. (1991), A47, 655-685].                  #
#                                                                            #
# The current version of the core CIF dictionary is obtainable from          #
# ftp://ftp.iucr.org/pub/cif_core.dic.                                       #
#                                                                            #
# Software is freely available for graphical display of the structure(s)     #
# in this CIF. For information consult the CIF software page                 #
# http://www.iucr.org/resources/cif/software.                                #
#                                                                            #
# This file may be used for bona fide research purposes within the           #
# scientific community so long as proper attribution is given to the journal # 
# article from which it was obtained.                                        #
#                                                                            #
##############################################################################
data_I
_audit_creation_method     SHELXL-97
_chemical_name_systematic
;
Poly[\m~2~-aqua-\m~2~-(pyrazine-2-carboxylato)-lithium]
;
_chemical_name_common     'lithium pyrazinate'
_chemical_formula_moiety     'C5 H5 Li N2 O3'
_chemical_formula_sum     'C5 H5 Li N2 O3'
_chemical_formula_iupac     '[Li (C5 H3 N2 O2) (H2 O)]'
_chemical_formula_weight     148.05
_chemical_melting_point     ?
_symmetry_cell_setting     orthorhombic
_symmetry_space_group_name_H-M     'P c a 21'
_symmetry_space_group_name_Hall     'P 2c -2ac'
loop_
    _symmetry_equiv_pos_as_xyz
    'x, y, z'
    '-x, -y, z+1/2'
    'x+1/2, -y, z'
    '-x+1/2, y, z+1/2'
_cell_length_a     24.433(5)
_cell_length_b     4.7861(10)
_cell_length_c     5.6385(11)
_cell_angle_alpha     90.00
_cell_angle_beta     90.00
_cell_angle_gamma     90.00
_cell_volume     659.4(2)
_cell_formula_units_Z     4
_cell_measurement_reflns_used     25
_cell_measurement_theta_min     6
_cell_measurement_theta_max     15
_cell_measurement_temperature     293(2)
_exptl_crystal_description     blocks
_exptl_crystal_colour     colourless
_exptl_crystal_size_max     0.352
_exptl_crystal_size_mid     0.184
_exptl_crystal_size_min     0.134
_exptl_crystal_density_diffrn     1.491
_exptl_crystal_density_meas     ?
_exptl_crystal_density_method     'not measured'
_exptl_crystal_F_000     304
_exptl_absorpt_coefficient_mu     0.121
_exptl_absorpt_correction_type     analytical
_exptl_absorpt_process_details
                               '(<i>CrysAlis RED</i>; Oxford Diffraction, 2008)'
_exptl_absorpt_correction_T_min     0.97186
_exptl_absorpt_correction_T_max     0.99472
_exptl_special_details
;
;
_diffrn_ambient_temperature     293(2)
_diffrn_radiation_type     MoK\a
_diffrn_radiation_wavelength     0.71073
_diffrn_radiation_source     'fine-focus sealed tube'
_diffrn_radiation_monochromator     graphite
_diffrn_measurement_device_type     'Kuma KM-4 four-cricle'
_diffrn_measurement_method     'profile data from \w/2\q scans'
_diffrn_detector_area_resol_mean     ?
_diffrn_reflns_number     1586
_diffrn_reflns_av_R_equivalents     0.0781
_diffrn_reflns_av_sigmaI/netI     0.0771
_diffrn_reflns_theta_min     1.67
_diffrn_reflns_theta_max     30.06
_diffrn_reflns_theta_full     30.06
_diffrn_measured_fraction_theta_max     0.998
_diffrn_measured_fraction_theta_full     0.998
_diffrn_reflns_limit_h_min     -27
_diffrn_reflns_limit_h_max     34
_diffrn_reflns_limit_k_min     0
_diffrn_reflns_limit_k_max     6
_diffrn_reflns_limit_l_min     0
_diffrn_reflns_limit_l_max     7
_diffrn_standards_number     3
_diffrn_standards_interval_count     200
_diffrn_standards_interval_time     ?
_diffrn_standards_decay_%     4.40
_refine_special_details
;
Refinement of <i>F</i>^2^ against ALL reflections. The weighted <i>R</i>-factor
<i>wR</i> and goodness of fit <i>S</i> are based on <i>F</i>^2^, conventional
<i>R</i>-factors <i>R</i> are based on <i>F</i>, with <i>F</i> set to zero for
negative <i>F</i>^2^. The threshold expression of <i>F</i>^2^ >
\s(<i>F</i>^2^) is used only for calculating <i>R</i>-factors(gt) <i>etc</i>.
and is not relevant to the choice of reflections for refinement.
<i>R</i>-factors based on <i>F</i>^2^ are statistically about twice as large
as those based on <i>F</i>, and <i>R</i>- factors based on ALL data will be
even larger.
;
_reflns_number_total     1056
_reflns_number_gt     813
_reflns_threshold_expression     I>2sigma(I)
_refine_ls_structure_factor_coef     Fsqd
_refine_ls_matrix_type     full
_refine_ls_R_factor_all     0.0763
_refine_ls_R_factor_gt     0.0412
_refine_ls_wR_factor_gt     0.0916
_refine_ls_wR_factor_ref     0.1156
_refine_ls_goodness_of_fit_ref     1.091
_refine_ls_restrained_S_all     1.091
_refine_ls_number_reflns     1056
_refine_ls_number_parameters     108
_refine_ls_number_restraints     1
_refine_ls_hydrogen_treatment     mixed
_refine_ls_weighting_scheme     calc
_refine_ls_weighting_details
         'calc w=1/[\s^2^(Fo^2^)+(0.0244P)^2^+0.4211P] where P=(Fo^2^+2Fc^2^)/3'
_atom_sites_solution_hydrogens     geom
_atom_sites_solution_primary     direct
_atom_sites_solution_secondary     difmap
_refine_ls_shift/su_max     0.000
_refine_ls_shift/su_mean     0.000
_refine_diff_density_max     0.308
_refine_diff_density_min     -0.296
_refine_ls_extinction_method     none
_refine_ls_extinction_coef     ?
loop_
    _atom_type_symbol
    _atom_type_description
    _atom_type_scat_dispersion_real
    _atom_type_scat_dispersion_imag
    _atom_type_scat_source
    'C' 'C' 0.0033 0.0016
                         'International Tables Vol C Tables 4.2.6.8 and 6.1.1.4'
    'H' 'H' 0.0000 0.0000
                         'International Tables Vol C Tables 4.2.6.8 and 6.1.1.4'
    'Li' 'Li' -0.0003 0.0001
                         'International Tables Vol C Tables 4.2.6.8 and 6.1.1.4'
    'N' 'N' 0.0061 0.0033
                         'International Tables Vol C Tables 4.2.6.8 and 6.1.1.4'
    'O' 'O' 0.0106 0.0060
                         'International Tables Vol C Tables 4.2.6.8 and 6.1.1.4'
_computing_data_collection     'KM-4 Software (Kuma, 1996)'
_computing_cell_refinement     'KM-4 Software (Kuma, 1996)'
_computing_data_reduction     'DATAPROC (Kuma, 2001)'
_computing_structure_solution     'SHELXS97 (Sheldrick, 2008)'
_computing_structure_refinement     'SHELXL97 (Sheldrick, 2008)'
_computing_molecular_graphics     'SHELXTL (Sheldrick, 2008)'
_computing_publication_material     'SHELXTL (Sheldrick, 2008)'
loop_
    _atom_site_type_symbol
    _atom_site_label
    _atom_site_fract_x
    _atom_site_fract_y
    _atom_site_fract_z
    _atom_site_U_iso_or_equiv
    _atom_site_adp_type
    _atom_site_calc_flag
    _atom_site_refinement_flags
    _atom_site_occupancy
    _atom_site_symmetry_multiplicity
    _atom_site_disorder_assembly
    _atom_site_disorder_group
    O O1 0.28627(9) 1.1874(4) 0.7415(4) 0.0324(4) Uani d . 1 1 . .
    O O2 0.35150(10) 1.3781(5) 0.5168(5) 0.0480(7) Uani d . 1 1 . .
    N N1 0.36091(10) 0.8665(5) 0.9601(5) 0.0320(5) Uani d . 1 1 . .
    C C2 0.37639(11) 1.0110(5) 0.7680(5) 0.0258(5) Uani d . 1 1 . .
    C C7 0.33500(11) 1.2093(5) 0.6658(5) 0.0281(5) Uani d . 1 1 . .
    C C5 0.44910(14) 0.6601(7) 0.9486(7) 0.0453(8) Uani d . 1 1 . .
    H H5 0.4735 0.5346 1.0167 0.054 Uiso calc R 1 1 . .
    N N2 0.46487(12) 0.8025(6) 0.7586(6) 0.0462(7) Uani d . 1 1 . .
    C C6 0.39802(14) 0.6901(7) 1.0492(6) 0.0414(7) Uani d . 1 1 . .
    H H6 0.3892 0.5851 1.1825 0.050 Uiso calc R 1 1 . .
    C C3 0.42814(12) 0.9788(7) 0.6705(6) 0.0364(6) Uani d . 1 1 . .
    H H3 0.4375 1.0848 0.5383 0.044 Uiso calc R 1 1 . .
    Li Li1 0.2739(2) 0.9324(11) 1.0354(10) 0.0338(10) Uani d . 1 1 . .
    O O3 0.22904(9) 0.6809(4) 0.8254(4) 0.0282(4) Uani d . 1 1 . .
    H H31 0.247(3) 0.538(8) 0.796(9) 0.051(11) Uiso d . 1 1 . .
    H H32 0.1986(18) 0.599(8) 0.901(7) 0.046(11) Uiso d . 1 1 . .
loop_
    _atom_site_aniso_label
    _atom_site_aniso_U_11
    _atom_site_aniso_U_22
    _atom_site_aniso_U_33
    _atom_site_aniso_U_12
    _atom_site_aniso_U_13
    _atom_site_aniso_U_23
    O1 0.0283(8) 0.0332(9) 0.0358(10) 0.0041(8) 0.0052(9) 0.0123(10)
    O2 0.0369(11) 0.0567(13) 0.0504(15) 0.0051(10) 0.0081(11) 0.0333(12)
    N1 0.0324(12) 0.0371(11) 0.0265(11) 0.0009(10) 0.0033(11) 0.0109(10)
    C2 0.0244(10) 0.0276(10) 0.0254(11) -0.0016(10) 0.0010(10) 0.0055(10)
    C7 0.0288(11) 0.0282(11) 0.0274(12) 0.0006(10) 0.0000(11) 0.0069(12)
    C5 0.0361(16) 0.0481(17) 0.0517(19) 0.0118(14) -0.0062(17) 0.0153(16)
    N2 0.0333(13) 0.0540(16) 0.0514(17) 0.0105(12) 0.0064(13) 0.0105(16)
    C6 0.0388(16) 0.0493(17) 0.0362(15) 0.0036(13) -0.0019(14) 0.0205(15)
    C3 0.0311(13) 0.0433(15) 0.0347(14) 0.0014(12) 0.0098(13) 0.0093(14)
    Li1 0.036(3) 0.040(2) 0.026(2) -0.002(2) 0.001(2) 0.007(2)
    O3 0.0328(9) 0.0287(9) 0.0230(8) -0.0004(8) 0.0014(8) 0.0075(9)
_geom_special_details
;
All e.s.d.'s (except the e.s.d. in the dihedral angle between two l.s. planes)
are estimated using the full covariance matrix. The cell e.s.d.'s are taken
into account individually in the estimation of e.s.d.'s in distances, angles
and torsion angles; correlations between e.s.d.'s in cell parameters are only
used when they are defined by crystal symmetry. An approximate (isotropic)
treatment of cell e.s.d.'s is used for estimating e.s.d.'s involving l.s.
planes.
;
loop_
    _geom_bond_atom_site_label_1
    _geom_bond_atom_site_label_2
    _geom_bond_site_symmetry_2
    _geom_bond_distance
    _geom_bond_publ_flag
    O1 C7 . 1.269(4) ?
    Li1 O1 . 2.080(6) y
    O1 Li1 4_554 2.237(6) ?
    O2 C7 . 1.233(4) ?
    N1 C6 . 1.337(4) ?
    N1 C2 . 1.340(4) ?
    Li1 N1 . 2.190(6) y
    C2 C3 . 1.387(4) ?
    C2 C7 . 1.502(4) ?
    C5 N2 . 1.327(5) ?
    C5 C6 . 1.379(5) ?
    C5 H5 . 0.9300 ?
    N2 C3 . 1.328(4) ?
    C6 H6 . 0.9300 ?
    C3 H3 . 0.9300 ?
    Li1 O3 . 2.013(6) y
    Li1 O3 4 2.032(5) y
    Li1 O1 4 2.237(6) y
    Li1 Li1 4_554 3.052(4) ?
    Li1 Li1 4 3.052(4) ?
    O3 Li1 4_554 2.032(5) ?
    O3 H31 . 0.83(5) ?
    O3 H32 . 0.94(4) ?
loop_
    _geom_angle_atom_site_label_1
    _geom_angle_atom_site_label_2
    _geom_angle_atom_site_label_3
    _geom_angle_site_symmetry_1
    _geom_angle_site_symmetry_3
    _geom_angle
    _geom_angle_publ_flag
    C7 O1 Li1 . . 116.9(2) ?
    C7 O1 Li1 . 4_554 119.2(2) ?
    Li1 O1 Li1 . 4_554 89.92(19) ?
    C6 N1 C2 . . 116.0(3) ?
    C6 N1 Li1 . . 132.6(3) ?
    C2 N1 Li1 . . 110.9(2) ?
    N1 C2 C3 . . 121.4(3) ?
    N1 C2 C7 . . 116.5(2) ?
    C3 C2 C7 . . 122.1(2) ?
    O2 C7 O1 . . 126.1(3) ?
    O2 C7 C2 . . 117.1(3) ?
    O1 C7 C2 . . 116.8(2) ?
    N2 C5 C6 . . 122.8(3) ?
    N2 C5 H5 . . 118.6 ?
    C6 C5 H5 . . 118.6 ?
    C5 N2 C3 . . 115.6(3) ?
    N1 C6 C5 . . 121.7(3) ?
    N1 C6 H6 . . 119.2 ?
    C5 C6 H6 . . 119.2 ?
    N2 C3 C2 . . 122.5(3) ?
    N2 C3 H3 . . 118.7 ?
    C2 C3 H3 . . 118.7 ?
    O3 Li1 O3 . 4 95.7(2) ?
    O3 Li1 O1 . . 87.8(2) ?
    O3 Li1 O1 4 . 173.7(3) ?
    O3 Li1 N1 . . 109.2(3) ?
    O3 Li1 N1 4 . 96.0(2) ?
    O1 Li1 N1 . . 77.8(2) ?
    O3 Li1 O1 . 4 105.9(3) ?
    O3 Li1 O1 4 4 83.2(2) ?
    O1 Li1 O1 . 4 100.9(2) ?
    N1 Li1 O1 . 4 144.8(3) ?
    O3 Li1 Li1 . 4_554 41.25(17) ?
    O3 Li1 Li1 4 4_554 136.9(2) ?
    O1 Li1 Li1 . 4_554 47.12(13) ?
    N1 Li1 Li1 . 4_554 101.1(2) ?
    O1 Li1 Li1 4 4_554 103.2(3) ?
    O3 Li1 Li1 . 4 109.5(3) ?
    O3 Li1 Li1 4 4 40.79(14) ?
    O1 Li1 Li1 . 4 142.33(19) ?
    N1 Li1 Li1 . 4 123.4(3) ?
    O1 Li1 Li1 4 4 42.96(17) ?
    Li1 Li1 Li1 4_554 4 135.0(4) ?
    Li1 O3 Li1 . 4_554 98.0(2) ?
    Li1 O3 H31 . . 109(4) ?
    Li1 O3 H31 4_554 . 110(3) ?
    Li1 O3 H32 . . 114(3) ?
    Li1 O3 H32 4_554 . 126(2) ?
    H31 O3 H32 . . 100(4) ?
loop_
    _geom_hbond_atom_site_label_D
    _geom_hbond_atom_site_label_H
    _geom_hbond_atom_site_label_A
    _geom_hbond_site_symmetry_A
    _geom_hbond_distance_DH
    _geom_hbond_distance_HA
    _geom_hbond_distance_DA
    _geom_hbond_angle_DHA
    O3 H31 O1 1_545 0.83(5) 1.96(5) 2.786(3) 176(5)
    O3 H32 O2 4_545 0.94(4) 1.75(4) 2.672(3) 167(4)
data_global
_journal_date_recd_electronic     2012-05-23
_journal_date_accepted     2012-05-30
_journal_name_full     'Acta Crystallographica, Section E'
_journal_year     2012
_journal_volume     68
_journal_issue      7
_journal_page_first     m933
_journal_page_last     m934
_journal_paper_category     QM
_journal_paper_doi     10.1107/S1600536812024683
_journal_coeditor_code     KP2421
_publ_contact_author_name     'Janusz Leciejewicz'
_publ_contact_author_address
;
Institute of Nuclear Chemistry and Technology
ul.Dorodna 16
03-195 Warszawa
Poland
;
_publ_contact_author_email     'j.leciejewicz@ichtj.waw.pl'
_publ_contact_author_fax
;
48 22 6111917
;
_publ_contact_author_phone
;
48 22 5041230
;
_publ_section_title
;
Poly[\m~2~-aqua-\m~2~-(pyrazine-2-carboxylato)-lithium]
;
loop_
    _publ_author_name
    _publ_author_address
    'Wojciech Starosta'
;
Institute of Nuclear Chemistry and Technology
ul.Dorodna 16
03-195 Warszawa
Poland
;
    'Janusz Leciejewicz'
;
Institute of Nuclear Chemistry and Technology
ul.Dorodna 16
03-195 Warszawa
Poland
;
