# Supplementary material for: Poly[μ2-aqua-μ2-(pyrazine-2-carboxyl­ato)-lithium]
Source: Acta Crystallogr Sect E Struct Rep Online. 2012 Jun 16;68(Pt 7):m933–4. doi: 10.1107/S1600536812024683 (PMC3393196; doi:10.1107/S1600536812024683)
Supplement: Supplementary file 2 [file e-68-0m933-Isup2.hkl]

# 
# h,k,l, Fc-squared, Fo-squared, sigma(Fo-squared) and status flag 
# 
data_I
_shelx_title ' Lipyr21 in Pca2(1)' 
_shelx_refln_list_code          4 
_shelx_F_calc_maximum       68.16 
_exptl_crystal_F_000       304.00 
_reflns_d_resolution_high  0.7095 
 
loop_ 
 _symmetry_equiv_pos_as_xyz 
 'x, y, z' 
 '-x, -y, z+1/2' 
 'x+1/2, -y, z' 
 '-x+1/2, y, z+1/2' 
 
_cell_length_a    24.4331 
_cell_length_b     4.7861 
_cell_length_c     5.6385 
_cell_angle_alpha  90.000 
_cell_angle_beta   90.000 
_cell_angle_gamma  90.000 
 
_shelx_F_squared_multiplier     1.000 
 
loop_ 
 _refln_index_h 
 _refln_index_k 
 _refln_index_l 
 _refln_F_squared_calc 
 _refln_F_squared_meas 
 _refln_F_squared_sigma 
 _refln_observed_status 
   2   0   0      862.15      931.41     16.67 o 
   4   0   0      675.05      667.59      5.53 o 
   6   0   0      220.99      149.56     80.01 o 
   8   0   0      281.25      275.62     66.41 o 
  10   0   0     1842.53     1941.36    130.01 o 
  12   0   0     1064.21     1037.11     42.15 o 
  14   0   0      632.20      641.56     32.39 o 
  16   0   0      758.13      761.40     17.33 o 
  18   0   0      136.64      137.75      8.81 o 
  20   0   0       43.57       40.56      1.86 o 
  22   0   0       32.00       30.19      1.67 o 
  24   0   0        7.51        6.26      0.75 o 
  26   0   0        8.75       11.31      0.41 o 
  28   0   0       15.56       18.35      0.79 o 
  30   0   0       11.02       12.31      0.70 o 
  32   0   0        0.00        0.79      2.18 o 
  34   0   0        3.78        6.07      0.77 o 
   0   1   0      773.77      814.56      3.21 o 
   1   1   0       86.21       68.17      0.86 o 
   2   1   0       56.55       47.50      1.68 o 
   3   1   0     1350.59     1427.19     17.98 o 
   4   1   0      248.51      231.60      3.46 o 
   5   1   0     3471.66     3703.38     35.97 o 
   6   1   0       45.17       21.31     22.84 o 
   7   1   0      333.48      246.98    151.33 o 
   8   1   0        2.39        1.13      1.45 o 
   9   1   0      564.76      412.31    207.05 o 
  10   1   0       35.72       33.40      5.78 o 
  11   1   0      170.51      138.61     28.86 o 
  12   1   0      169.02      167.96      8.71 o 
  13   1   0       17.64       18.82      2.47 o 
  14   1   0      159.27      161.52      9.31 o 
  15   1   0      336.78      336.90      7.79 o 
  16   1   0       76.25       71.01      1.64 o 
  17   1   0        1.81        0.42      1.22 o 
  18   1   0        7.49        7.64      0.31 o 
  19   1   0       47.02       35.04      1.06 o 
  20   1   0      386.19      356.13     11.30 o 
  21   1   0      176.70      158.33     10.45 o 
  22   1   0       12.82      -73.89    139.29 o 
  23   1   0      217.55      169.15     37.66 o 
  24   1   0       81.27       52.63     57.16 o 
  25   1   0       78.61       67.95      1.97 o 
  26   1   0        0.41      -15.45     15.51 o 
  27   1   0        4.35       -2.72      2.72 o 
  28   1   0        8.24       -3.01      3.01 o 
  29   1   0       11.51       -3.53      3.53 o 
  30   1   0        9.69       -4.96      4.96 o 
  31   1   0       43.01       26.45      1.27 o 
  32   1   0        8.10       -5.28      5.28 o 
  33   1   0        0.49       -3.55      3.55 o 
  34   1   0        5.65       -0.88      2.92 o 
   0   2   0      908.00      959.48      4.94 o 
   1   2   0      176.04      148.58      2.59 o 
   2   2   0      279.41      288.73      2.01 o 
   3   2   0      533.95      521.23      8.78 o 
   4   2   0      512.05      546.25      9.11 o 
   5   2   0     1456.19     1438.95      9.17 o 
   6   2   0       67.41       25.03     23.84 o 
   7   2   0      117.93       74.49     50.59 o 
   8   2   0       57.15       49.35     14.39 o 
   9   2   0      776.94      546.90    246.61 o 
  10   2   0        2.75        4.97      0.81 o 
  11   2   0      154.45      123.06     17.31 o 
  12   2   0       32.58       28.83      2.80 o 
  13   2   0       12.71       12.19      0.41 o 
  14   2   0       76.01       77.69      1.69 o 
  15   2   0      130.22      115.50      3.02 o 
  16   2   0      649.70      596.17     25.69 o 
  17   2   0      287.83      260.99     16.85 o 
  18   2   0       91.20       86.39      3.49 o 
  19   2   0      248.08      231.91      2.96 o 
  20   2   0       67.08       64.35      1.77 o 
  21   2   0       10.81       10.67      0.41 o 
  22   2   0       23.46       25.35      1.43 o 
  23   2   0        0.02       -1.30      1.30 o 
  24   2   0        1.24        0.21      2.87 o 
  25   2   0       70.91       75.36      2.68 o 
  26   2   0       10.87        2.89      2.67 o 
  27   2   0       11.64       11.50      0.70 o 
  28   2   0        3.95        2.39      2.31 o 
  29   2   0       13.31       11.17      0.72 o 
  30   2   0        7.00        6.26      0.73 o 
  31   2   0        2.14       -0.61      2.63 o 
  32   2   0        3.22        4.04      2.46 o 
   0   3   0      213.15      219.54      3.12 o 
   1   3   0       54.93       51.23      1.27 o 
   2   3   0       13.33       13.55      0.42 o 
   3   3   0       61.22       64.70      3.62 o 
   4   3   0       66.95       63.24      3.26 o 
   5   3   0        0.38        0.25      0.88 o 
   6   3   0      515.90      414.71    164.23 o 
   7   3   0        1.34        0.85      0.94 o 
   8   3   0       36.22       28.98      6.64 o 
   9   3   0       50.73       37.36      8.14 o 
  10   3   0       13.56       10.11      0.66 o 
  11   3   0        6.55        5.91      0.60 o 
  12   3   0       20.42       20.13      1.41 o 
  13   3   0       13.30       11.90      0.54 o 
  14   3   0        0.52        0.21      1.04 o 
  15   3   0       12.03       11.58      0.62 o 
  16   3   0       99.32       97.28      5.75 o 
  17   3   0        1.62        1.82      1.26 o 
  18   3   0       57.74       57.74      1.67 o 
  19   3   0       53.52       58.47      1.69 o 
  20   3   0        0.99        2.15      1.26 o 
  21   3   0        0.08        2.46      1.29 o 
  22   3   0        8.80        9.83      0.44 o 
  23   3   0        4.80        5.65      0.63 o 
  24   3   0       58.74       62.33      2.66 o 
  25   3   0       15.91       19.20      0.98 o 
  26   3   0       58.92       67.03      2.73 o 
  27   3   0        4.90        0.85      2.90 o 
  28   3   0       53.19       59.82      2.42 o 
  29   3   0        2.06       -1.34      2.70 o 
  30   3   0        1.12        3.96      2.20 o 
   0   4   0        6.08        7.28      0.50 o 
   1   4   0      482.16      454.88      3.74 o 
   2   4   0       18.21       18.85      0.61 o 
   3   4   0      119.44      103.70      1.96 o 
   4   4   0        0.58        0.88      1.07 o 
   5   4   0       71.99       65.83      1.74 o 
   6   4   0       25.55       19.60      4.98 o 
   7   4   0       33.98       20.99      8.50 o 
   8   4   0       13.75       16.92      0.44 o 
   9   4   0       43.29       42.94      1.31 o 
  10   4   0       54.87       54.85      1.58 o 
  11   4   0        5.81        6.08      0.64 o 
  12   4   0        2.89        4.22      0.36 o 
  13   4   0       13.05       12.90      0.41 o 
  14   4   0       41.24       40.62      1.58 o 
  15   4   0       50.06       52.16      1.56 o 
  16   4   0       17.82       18.64      2.08 o 
  17   4   0      141.55      139.87      2.82 o 
  18   4   0        9.58       12.10      0.52 o 
  19   4   0       69.97       71.01      2.88 o 
  20   4   0       57.89       59.72      2.36 o 
  21   4   0        0.39       -0.27      2.36 o 
  22   4   0       32.07       36.19      1.20 o 
  23   4   0       14.40       17.84      0.89 o 
  24   4   0       58.10       66.15      2.76 o 
  25   4   0        1.35        1.71      2.46 o 
  26   4   0        5.32        5.04      0.73 o 
  27   4   0        0.19       -2.67      2.67 o 
   0   5   0       62.63       65.50      2.69 o 
   1   5   0        6.60        7.74      0.55 o 
   2   5   0        1.24       -0.46      1.31 o 
   3   5   0        8.77        8.80      0.56 o 
   4   5   0       22.38       20.66      0.59 o 
   5   5   0        2.89        3.76      1.11 o 
   6   5   0       43.03       40.97      1.23 o 
   7   5   0        0.19        1.07      1.35 o 
   8   5   0       15.97       15.15      0.45 o 
   9   5   0       24.00       23.44      0.99 o 
  10   5   0        2.12        3.50      0.58 o 
  11   5   0        0.27        1.77      1.85 o 
  12   5   0        5.07        5.67      0.60 o 
  13   5   0        0.81       -0.59      2.02 o 
  14   5   0        5.67        6.93      0.64 o 
  15   5   0       13.30       12.63      0.71 o 
  16   5   0        0.00       -2.19      2.19 o 
  17   5   0        0.00        0.94      2.19 o 
  18   5   0        0.02        2.80      2.14 o 
  19   5   0        0.14        0.39      2.22 o 
  20   5   0        9.22        9.20      0.75 o 
  21   5   0        1.13        1.76      2.47 o 
  22   5   0       45.84       50.82      2.20 o 
  23   5   0        6.88        3.18      3.14 o 
   0   6   0      104.07       96.94      3.98 o 
   1   6   0       65.28       60.45      2.44 o 
   2   6   0        1.37        2.47      2.31 o 
   3   6   0        1.98        3.22      2.29 o 
   4   6   0        0.00        1.20      2.32 o 
   5   6   0       42.46       39.26      1.81 o 
   6   6   0       11.37       13.32      0.75 o 
   7   6   0        1.72        3.76      2.23 o 
   8   6   0        3.06        3.44      0.68 o 
   9   6   0        7.78        6.19      0.72 o 
  10   6   0        0.21        0.04      0.67 o 
  11   6   0        0.00        1.33      2.30 o 
  12   6   0       15.82       15.49      0.80 o 
  13   6   0        1.25       -0.96      2.61 o 
  14   6   0        1.79        3.37      0.71 o 
  15   6   0        8.73        9.89      0.78 o 
   2   0   1     4645.28     4600.52    126.66 o 
   4   0   1     1600.81     1669.80    132.71 o 
   6   0   1      371.02      324.17     93.61 o 
   8   0   1     1091.10      991.67    101.44 o 
  10   0   1      424.07      440.25     27.76 o 
  12   0   1      288.99      308.13     19.74 o 
  14   0   1      627.27      641.38     46.02 o 
  16   0   1      239.29      222.49     16.84 o 
  18   0   1       84.21       85.33      1.73 o 
  20   0   1      126.93      121.09      4.73 o 
  22   0   1      432.98      419.73     30.53 o 
  24   0   1      143.86      148.77     12.40 o 
  26   0   1        7.07        6.27      0.41 o 
  28   0   1       23.25       22.65      0.86 o 
  30   0   1       11.26       14.11      0.72 o 
  32   0   1        1.38        1.00      2.38 o 
  34   0   1       46.26       57.53      2.13 o 
   1   1   1     2488.23     2631.57     19.61 o 
   2   1   1     2098.56     2286.14     12.62 o 
   3   1   1     3797.14     4129.40     19.59 o 
   4   1   1     1528.25     1566.85    117.94 o 
   5   1   1      987.23     1026.68     13.16 o 
   6   1   1      446.99      420.63     59.35 o 
   7   1   1     1324.79     1286.44    260.82 o 
   8   1   1      348.45      334.78     51.55 o 
   9   1   1     1301.07     1313.48    176.17 o 
  10   1   1      675.64      648.92     60.98 o 
  11   1   1      152.50      102.05     47.44 o 
  12   1   1      411.92      326.26    107.81 o 
  13   1   1      586.90      477.00    165.00 o 
  14   1   1       52.82     -174.96    344.56 o 
  15   1   1       43.40       27.28     52.89 o 
  16   1   1       70.26       36.69     58.13 o 
  17   1   1      120.54       81.60     62.72 o 
  18   1   1       82.71       24.22    105.56 o 
  19   1   1      200.99      137.03     48.49 o 
  20   1   1       80.33     -101.70    101.70 o 
  21   1   1      129.64      102.48     54.27 o 
  22   1   1      110.61       77.76     88.11 o 
  23   1   1        5.79      -59.91     75.41 o 
  24   1   1       18.54       10.64      3.44 o 
  25   1   1       38.61       22.91      8.56 o 
  26   1   1       13.58      -13.06     16.48 o 
  27   1   1       12.00        0.08      2.73 o 
  28   1   1        4.44       -2.68      2.68 o 
  29   1   1        7.38        4.45      0.73 o 
  30   1   1        0.95       -2.67      2.67 o 
  31   1   1        3.18        1.46      2.53 o 
  32   1   1        5.08        2.70      0.80 o 
  33   1   1        4.16       -2.93      2.93 o 
   1   2   1      210.47      205.40      1.81 o 
   2   2   1       74.45       77.43      2.39 o 
   3   2   1      104.82      106.50      1.92 o 
   4   2   1      564.45      587.05      3.02 o 
   5   2   1      220.77      212.98      1.96 o 
   6   2   1      531.72      509.82     61.18 o 
   7   2   1       29.99       25.60      3.21 o 
   8   2   1      253.35      254.05     30.06 o 
   9   2   1      198.86      178.70     19.58 o 
  10   2   1       58.63       68.50      7.93 o 
  11   2   1       87.29       91.70      7.95 o 
  12   2   1       84.28       77.48      7.74 o 
  13   2   1       32.37       29.29      1.29 o 
  14   2   1       74.33       68.77      2.55 o 
  15   2   1       50.35       51.76      3.70 o 
  16   2   1       20.32       20.14      2.83 o 
  17   2   1       10.91       10.32      1.32 o 
  18   2   1      355.07      336.30     19.63 o 
  19   2   1      249.97      242.18     11.03 o 
  20   2   1        8.55        3.60      1.66 o 
  21   2   1       57.68       57.52      1.62 o 
  22   2   1       35.02       37.45      1.06 o 
  23   2   1       56.76       54.76      1.60 o 
  24   2   1        9.63        4.15      0.70 o 
  25   2   1        1.08        2.93      1.45 o 
  26   2   1        4.13       -2.53      2.55 o 
  27   2   1       19.80       16.64      0.85 o 
  28   2   1        8.30       -3.49      3.49 o 
  29   2   1        8.12       -3.71      3.71 o 
  30   2   1       23.03       -4.46      4.46 o 
  31   2   1       15.79       -3.41      4.22 o 
  32   2   1        0.81       -4.28      4.28 o 
   1   3   1       29.49       24.75      1.13 o 
   2   3   1       44.43       39.77      1.16 o 
   3   3   1      148.33      143.67      1.94 o 
   4   3   1      465.96      462.93      3.25 o 
   5   3   1       22.34       24.02      0.80 o 
   6   3   1      501.26      464.75     28.77 o 
   7   3   1       64.96       66.96      2.84 o 
   8   3   1       67.70       61.78      3.50 o 
   9   3   1        4.65        5.36      0.79 o 
  10   3   1      235.71      220.05     15.42 o 
  11   3   1      209.56      195.18      6.47 o 
  12   3   1      177.75      174.34      9.56 o 
  13   3   1      112.98      100.42      2.57 o 
  14   3   1      244.09      235.89      7.72 o 
  15   3   1       10.48       12.11      1.32 o 
  16   3   1      170.54      172.08      3.01 o 
  17   3   1        8.79        8.33      0.45 o 
  18   3   1      114.63      109.72      3.10 o 
  19   3   1       16.82       14.14      1.35 o 
  20   3   1       37.69       36.68      3.48 o 
  21   3   1       35.55       37.84      1.35 o 
  22   3   1        3.06        2.02      1.54 o 
  23   3   1        0.80        3.13      2.00 o 
  24   3   1       16.00       16.27      0.82 o 
  25   3   1       15.63       17.59      0.84 o 
  26   3   1       38.46       42.36      1.65 o 
  27   3   1       10.38       12.10      0.84 o 
  28   3   1        4.33        2.80      2.46 o 
  29   3   1        1.75        3.64      2.45 o 
  30   3   1        3.74        4.33      2.51 o 
   1   4   1        3.99        3.96      0.53 o 
   2   4   1       65.92       61.64      1.74 o 
   3   4   1       59.61       59.12      1.65 o 
   4   4   1       15.15       17.12      0.44 o 
   5   4   1       19.56       19.57      0.56 o 
   6   4   1        2.00        1.69      1.44 o 
   7   4   1       14.43       14.50      0.42 o 
   8   4   1        1.01        1.37      1.02 o 
   9   4   1       32.42       34.50      0.95 o 
  10   4   1        0.84        0.22      1.16 o 
  11   4   1       32.64       31.57      0.85 o 
  12   4   1        5.54        5.24      0.38 o 
  13   4   1       32.77       31.81      0.87 o 
  14   4   1       12.25       11.03      0.42 o 
  15   4   1       37.57       38.82      1.18 o 
  16   4   1        1.72        2.83      0.56 o 
  17   4   1       11.78       12.58      0.45 o 
  18   4   1       29.38       32.31      1.57 o 
  19   4   1       80.94       90.04      3.52 o 
  20   4   1        5.19        6.25      0.72 o 
  21   4   1       47.10       51.79      2.13 o 
  22   4   1       28.26       35.85      1.55 o 
  23   4   1        3.87        8.09      0.74 o 
  24   4   1       17.25       18.25      0.81 o 
  25   4   1        2.76        4.53      0.74 o 
  26   4   1        7.70        9.13      0.78 o 
  27   4   1        4.06        1.31      2.83 o 
   1   5   1       35.43       34.11      0.96 o 
   2   5   1      193.05      179.36      3.06 o 
   3   5   1        4.67        5.14      0.41 o 
   4   5   1       12.02       11.82      0.52 o 
   5   5   1       18.46       20.72      1.17 o 
   6   5   1       31.75       31.32      0.89 o 
   7   5   1       50.47       50.44      6.08 o 
   8   5   1       18.86       19.20      1.62 o 
   9   5   1       21.27       22.45      0.96 o 
  10   5   1       39.91       38.65      1.75 o 
  11   5   1        7.58        6.81      0.64 o 
  12   5   1       17.53       21.37      0.73 o 
  13   5   1       10.25       10.96      0.67 o 
  14   5   1        5.41        2.46      2.41 o 
  15   5   1       13.98       15.92      0.73 o 
  16   5   1        6.12        8.64      0.71 o 
  17   5   1        4.78        6.28      0.70 o 
  18   5   1       10.65       11.14      0.72 o 
  19   5   1        1.77        1.09      2.46 o 
  20   5   1        8.68        8.25      0.78 o 
  21   5   1        4.38        5.70      0.76 o 
  22   5   1       31.13       33.32      1.64 o 
   1   6   1        0.82        0.41      0.65 o 
   2   6   1       13.89       13.55      0.74 o 
   3   6   1       25.99       23.80      1.05 o 
   4   6   1        7.45        6.82      0.72 o 
   5   6   1       12.36       12.94      0.75 o 
   6   6   1        3.64        3.77      2.53 o 
   7   6   1        6.88        6.52      0.71 o 
   8   6   1        5.52        6.76      0.73 o 
   9   6   1        2.31       -1.81      2.43 o 
  10   6   1        2.18        2.51      0.69 o 
  11   6   1        0.35        1.98      2.49 o 
  12   6   1        2.80        3.72      0.73 o 
  13   6   1        4.44        4.17      0.75 o 
  14   6   1       19.63       20.37      0.87 o 
  15   6   1        6.74        4.95      2.80 o 
   0   0   2      209.43      209.46      2.25 o 
   2   0   2      435.13      425.72      7.00 o 
   4   0   2     2716.35     2923.57    130.77 o 
   6   0   2      321.62      338.88     17.65 o 
   8   0   2      326.79      323.62     27.69 o 
  10   0   2      476.15      518.01     39.54 o 
  12   0   2      564.42      606.13     49.95 o 
  14   0   2       46.33       41.73      4.06 o 
  16   0   2       22.71       24.45      2.28 o 
  18   0   2       72.02       64.72      7.20 o 
  20   0   2      532.91      485.69     31.28 o 
  22   0   2      206.37      198.88     22.21 o 
  24   0   2      272.62      257.37     25.75 o 
  26   0   2       12.41       10.82      0.66 o 
  28   0   2       20.80       23.53      0.97 o 
  30   0   2       12.23       15.43      0.78 o 
  32   0   2       40.32       49.29      2.25 o 
   0   1   2     1272.85     1330.88      5.70 o 
   1   1   2     1088.23     1094.17     35.60 o 
   2   1   2      257.29      265.94      4.11 o 
   3   1   2      191.98      189.83      1.98 o 
   4   1   2      648.39      677.47     52.45 o 
   5   1   2       58.43       61.39      1.19 o 
   6   1   2      304.26      307.00     15.20 o 
   7   1   2      179.42      174.44      7.87 o 
   8   1   2      273.67      294.47     17.48 o 
   9   1   2      578.46      611.03     49.82 o 
  10   1   2        7.01        5.59      0.45 o 
  11   1   2      207.00      212.46     15.43 o 
  12   1   2      104.55      108.83      7.96 o 
  13   1   2      152.06      160.38     10.33 o 
  14   1   2       19.71       20.03      1.69 o 
  15   1   2       18.56       14.61      0.99 o 
  16   1   2        0.06       -6.86      9.51 o 
  17   1   2       59.30       47.25     14.14 o 
  18   1   2       41.91       24.68     14.15 o 
  19   1   2       43.51       27.24     14.27 o 
  20   1   2       35.28       32.75     34.65 o 
  21   1   2       54.01       48.37     40.45 o 
  22   1   2       71.18       40.54     25.21 o 
  23   1   2        7.90        0.39     41.25 o 
  24   1   2       25.00       16.30     70.21 o 
  25   1   2      146.75      137.82     28.36 o 
  26   1   2        7.98       -0.40      2.82 o 
  27   1   2       43.59       46.94      1.99 o 
  28   1   2        1.32       -2.43      2.43 o 
  29   1   2        6.86        7.88      0.74 o 
  30   1   2        8.05        8.56      0.79 o 
  31   1   2        2.37        0.74      0.81 o 
  32   1   2       17.66       19.84      0.89 o 
   0   2   2      170.90      167.98      2.64 o 
   1   2   2     1220.24     1229.80     11.59 o 
   2   2   2      274.34      269.63     10.58 o 
   3   2   2      541.41      575.63     72.21 o 
   4   2   2      934.33      996.17      4.29 o 
   5   2   2      806.55      864.74      4.54 o 
   6   2   2      199.32      200.27      2.85 o 
   7   2   2       96.23      101.34      2.74 o 
   8   2   2       47.85       58.14      2.09 o 
   9   2   2      180.47      191.74     22.25 o 
  10   2   2       40.68       46.48      4.23 o 
  11   2   2       47.84       57.81     10.29 o 
  12   2   2       19.94       22.41      1.68 o 
  13   2   2      288.28      326.06     52.80 o 
  14   2   2      120.45      113.77     10.04 o 
  15   2   2      408.03      401.64     29.09 o 
  16   2   2      302.99      287.03     20.67 o 
  17   2   2        0.66       -1.45      1.45 o 
  18   2   2       18.13       19.11      1.22 o 
  19   2   2       10.99        9.52      0.41 o 
  20   2   2       22.06       18.11      0.55 o 
  21   2   2       16.15       10.82      5.29 o 
  22   2   2       16.37       12.02      5.59 o 
  23   2   2       29.22       23.72      3.06 o 
  24   2   2       25.06       -3.76      3.76 o 
  25   2   2        8.63       -3.68      3.68 o 
  26   2   2       21.38       12.60      0.98 o 
  27   2   2       21.89        0.99      3.94 o 
  28   2   2       14.31       -3.66      3.66 o 
  29   2   2        6.95       -1.78      3.22 o 
  30   2   2        1.57       -2.86      2.86 o 
  31   2   2        0.87       -2.14      2.90 o 
   0   3   2      155.37      152.25      2.90 o 
   1   3   2       14.12       14.21      0.42 o 
   2   3   2      125.02      119.22      2.29 o 
   3   3   2       21.15       22.79      1.27 o 
   4   3   2      150.39      150.06      2.13 o 
   5   3   2       53.35       52.20      1.49 o 
   6   3   2       20.92       19.56      1.34 o 
   7   3   2        4.35        3.99      0.76 o 
   8   3   2      131.87      127.08      3.00 o 
   9   3   2       36.68       40.46      1.90 o 
  10   3   2       20.72       18.12      1.35 o 
  11   3   2       25.57       25.06      1.63 o 
  12   3   2        9.17       10.08      0.61 o 
  13   3   2       12.19       13.82      0.62 o 
  14   3   2       20.62       19.42      1.31 o 
  15   3   2       15.43       14.00      1.38 o 
  16   3   2      236.50      220.94      8.07 o 
  17   3   2        8.80        7.91      4.13 o 
  18   3   2       95.57       97.01      5.86 o 
  19   3   2       39.37       40.02      1.15 o 
  20   3   2      105.91      100.07      7.46 o 
  21   3   2       51.90       62.03      2.25 o 
  22   3   2       12.81       13.20      0.79 o 
  23   3   2       17.87       19.34      0.92 o 
  24   3   2        5.56        9.61      0.74 o 
  25   3   2        1.07        4.48      2.46 o 
  26   3   2       10.28        9.47      0.79 o 
  27   3   2        6.61        4.76      0.99 o 
  28   3   2       53.59       73.04      2.81 o 
  29   3   2        4.58       -1.26      1.26 o 
   0   4   2      386.92      376.00      5.13 o 
   1   4   2       45.91       50.81      1.39 o 
   2   4   2        6.35        5.84      0.38 o 
   3   4   2      199.45      189.08      2.78 o 
   4   4   2      170.46      158.32      2.55 o 
   5   4   2       75.91       70.23      1.94 o 
   6   4   2       20.02       20.33      1.30 o 
   7   4   2        6.87        5.65      0.37 o 
   8   4   2       25.63       28.42      1.85 o 
   9   4   2       22.14       24.02      2.40 o 
  10   4   2       82.51       74.73      2.06 o 
  11   4   2       10.67       10.88      0.80 o 
  12   4   2       23.84       26.28      1.48 o 
  13   4   2       23.40       26.38      2.39 o 
  14   4   2       28.97       27.75      3.33 o 
  15   4   2       63.04       62.30      2.28 o 
  16   4   2        7.23        7.57      1.79 o 
  17   4   2        0.06       -2.26      2.26 o 
  18   4   2        2.44        3.75      2.16 o 
  19   4   2       24.65       29.72      1.26 o 
  20   4   2        0.16        2.10      2.26 o 
  21   4   2        7.12        8.56      0.74 o 
  22   4   2        0.17        3.43      2.45 o 
  23   4   2       15.05       17.68      0.80 o 
  24   4   2        1.33       -2.26      2.82 o 
  25   4   2        2.42        4.00      0.76 o 
  26   4   2        0.10       -0.66      2.53 o 
   0   5   2      195.22      184.37      4.46 o 
   1   5   2       23.46       25.43      0.73 o 
   2   5   2       18.63       18.25      0.55 o 
   3   5   2       14.91       15.38      0.51 o 
   4   5   2        8.15        7.08      0.43 o 
   5   5   2       17.39       18.05      0.69 o 
   6   5   2        2.81        2.45      2.00 o 
   7   5   2        2.21        2.43      0.57 o 
   8   5   2        1.25        2.03      2.01 o 
   9   5   2        4.95        3.64      2.01 o 
  10   5   2       23.89       25.09      0.93 o 
  11   5   2        0.48        1.44      0.64 o 
  12   5   2       52.07       50.33      1.75 o 
  13   5   2       19.99       19.92      0.77 o 
  14   5   2        6.92        8.62      0.71 o 
  15   5   2        2.16        1.89      2.38 o 
  16   5   2        5.47        3.06      2.41 o 
  17   5   2        0.40        0.00      2.19 o 
  18   5   2        5.12        3.82      2.60 o 
  19   5   2        3.81        7.00      0.76 o 
  20   5   2       10.63       15.04      0.84 o 
  21   5   2        5.36        7.69      0.80 o 
   0   6   2       31.80       35.79      1.41 o 
   1   6   2        1.84        0.49      2.38 o 
   2   6   2       15.03       16.05      0.79 o 
   3   6   2       20.64       21.06      0.85 o 
   4   6   2        3.93        2.57      2.39 o 
   5   6   2        8.50        9.90      0.73 o 
   6   6   2        3.58        3.13      2.23 o 
   7   6   2        7.02        6.75      0.76 o 
   8   6   2       10.40       12.65      0.79 o 
   9   6   2        8.07       10.12      0.77 o 
  10   6   2        6.81        8.70      0.77 o 
  11   6   2        2.26        3.67      2.63 o 
  12   6   2        8.87        9.43      0.79 o 
  13   6   2        8.15        3.81      2.95 o 
   2   0   3      568.92      575.50      3.14 o 
   4   0   3        7.74        4.99      0.50 o 
   6   0   3      712.85      677.08     31.23 o 
   8   0   3      838.73      816.09     41.34 o 
  10   0   3      352.04      333.51     21.31 o 
  12   0   3      455.08      431.43     34.76 o 
  14   0   3      149.00      158.26     13.95 o 
  16   0   3      140.54      133.60     10.41 o 
  18   0   3       83.59       85.07      8.90 o 
  20   0   3       55.21       51.20      4.40 o 
  22   0   3      162.28      157.42     14.29 o 
  24   0   3       25.87       23.16      1.95 o 
  26   0   3        2.57        0.26      2.22 o 
  28   0   3        9.08        9.10      0.72 o 
  30   0   3        3.67        5.70      0.79 o 
   1   1   3      193.93      224.23     27.17 o 
   2   1   3      357.19      367.67      7.98 o 
   3   1   3      275.00      306.23     16.21 o 
   4   1   3       24.93       30.19      0.94 o 
   5   1   3      120.40      115.82      6.08 o 
   6   1   3       88.83       92.83      1.57 o 
   7   1   3       94.80       92.98      6.39 o 
   8   1   3       60.48       63.95      1.49 o 
   9   1   3      163.97      173.82      8.62 o 
  10   1   3      212.91      207.60     18.92 o 
  11   1   3      481.43      474.38     33.77 o 
  12   1   3      199.94      195.39     15.83 o 
  13   1   3      157.22      155.95     16.11 o 
  14   1   3       28.59       25.49      2.04 o 
  15   1   3      142.44      138.06     11.76 o 
  16   1   3      135.30      128.11     11.64 o 
  17   1   3        0.30       -1.26      1.26 o 
  18   1   3        5.14        2.96      0.48 o 
  19   1   3       27.96       27.66      0.75 o 
  20   1   3        7.75        6.55      1.24 o 
  21   1   3      136.91      134.76     11.68 o 
  22   1   3       25.89       21.30      1.03 o 
  23   1   3       36.73       38.04      3.09 o 
  24   1   3        2.91       -0.39      2.31 o 
  25   1   3       35.86       37.81      1.37 o 
  26   1   3       22.07       26.80      1.07 o 
  27   1   3       22.88       25.12      0.97 o 
  29   1   3        7.41        5.09      2.89 o 
  30   1   3       23.45       24.42      1.12 o 
  31   1   3       18.89       24.28      1.18 o 
   1   2   3       62.32       63.34      1.92 o 
   2   2   3       57.31       60.31      1.45 o 
   3   2   3      383.64      397.39      3.06 o 
   4   2   3      106.52      108.63      2.67 o 
   5   2   3       70.25       77.83      1.67 o 
   6   2   3      121.83      132.45      6.19 o 
   7   2   3       36.47       41.63      1.17 o 
   8   2   3        5.78        3.59      0.51 o 
   9   2   3       83.75       88.04      7.79 o 
  10   2   3       39.49       43.73      1.52 o 
  11   2   3       17.89       21.16      0.88 o 
  12   2   3       12.96       13.13      1.04 o 
  13   2   3       59.63       57.56      6.11 o 
  14   2   3       55.49       55.74      2.88 o 
  15   2   3      192.40      185.56     17.66 o 
  16   2   3      122.06      127.06     14.00 o 
  17   2   3       47.63       63.80     13.65 o 
  18   2   3      145.55      142.30      8.92 o 
  19   2   3       45.97       44.55      5.54 o 
  20   2   3        2.40        1.61      1.54 o 
  21   2   3        2.76        3.91      0.86 o 
  22   2   3        0.20       -1.80      2.26 o 
  23   2   3        8.62       13.28      0.73 o 
  24   2   3        9.17       11.05      0.73 o 
  25   2   3       16.84       21.94      0.84 o 
  26   2   3       40.64       49.36      1.85 o 
  27   2   3        0.68       -2.87      2.87 o 
  28   2   3        2.83        2.13      0.78 o 
  29   2   3       14.73       12.76      0.89 o 
  30   2   3       24.77       24.91      1.11 o 
   1   3   3       77.05       70.82      2.99 o 
   2   3   3       46.99       42.74      1.27 o 
   3   3   3      121.89      118.16      2.48 o 
   4   3   3      135.69      128.38      2.24 o 
   5   3   3       43.85       50.73      1.45 o 
   6   3   3      673.34      631.19     12.42 o 
   7   3   3       54.14       46.46      1.38 o 
   8   3   3      240.23      241.26      5.88 o 
   9   3   3       36.50       31.71      1.23 o 
  10   3   3        4.86        6.05      0.85 o 
  11   3   3        9.61       10.06      0.64 o 
  12   3   3        4.40        6.01      0.39 o 
  13   3   3       64.59       69.01      7.01 o 
  14   3   3       10.03       12.89      1.61 o 
  15   3   3        4.67        3.03      0.90 o 
  16   3   3       40.94       38.59      3.51 o 
  17   3   3        5.01        5.07      1.09 o 
  18   3   3       76.59       75.44      9.44 o 
  19   3   3        3.96        5.55      0.69 o 
  20   3   3        4.67        6.93      0.70 o 
  21   3   3        6.57       -3.21      3.21 o 
  22   3   3       14.47       18.41      0.80 o 
  23   3   3        0.75        0.19      2.40 o 
  25   3   3        0.32       -0.19      2.48 o 
  26   3   3        6.34        6.82      0.80 o 
  27   3   3        0.36       -2.24      2.82 o 
   1   4   3       78.78       75.11      2.03 o 
   2   4   3      111.77      110.94      2.42 o 
   3   4   3       68.93       61.84      2.05 o 
   4   4   3        2.02        1.12      1.30 o 
   5   4   3       12.61       13.55      0.80 o 
   6   4   3       13.64       13.57      0.45 o 
   7   4   3       79.43       81.97      2.19 o 
   8   4   3       27.94       27.35      0.80 o 
   9   4   3       83.74       82.68      2.28 o 
  10   4   3       78.22       74.96      2.13 o 
  11   4   3       32.56       26.67      0.79 o 
  12   4   3       16.47       18.21      0.67 o 
  13   4   3       44.90       44.83      1.87 o 
  14   4   3       34.27       33.77      1.32 o 
  15   4   3       50.74       62.44      2.71 o 
  16   4   3        1.00        0.70      2.34 o 
  17   4   3       20.10       23.40      1.03 o 
  18   4   3        2.30       -0.28      2.43 o 
  19   4   3       14.45       16.88      0.94 o 
  20   4   3        4.53        4.74      2.74 o 
  21   4   3        5.89        4.39      2.61 o 
  22   4   3        0.11       -1.24      2.60 o 
  23   4   3        0.62       -1.38      2.89 o 
  24   4   3       16.25       18.84      0.91 o 
   1   5   3        8.85        7.55      0.63 o 
   2   5   3       11.04        9.61      0.64 o 
   3   5   3       16.74       14.04      0.68 o 
   4   5   3        1.05        0.08      2.05 o 
   5   5   3        3.18        3.40      0.62 o 
   6   5   3       13.22       12.76      0.69 o 
   7   5   3       14.71       13.07      0.69 o 
   8   5   3        8.35        9.21      0.68 o 
   9   5   3        1.00        1.25      2.36 o 
  10   5   3      100.61      100.60      4.02 o 
  11   5   3       27.51       33.16      1.43 o 
  12   5   3        8.92       10.44      0.75 o 
  13   5   3        8.07        7.64      0.76 o 
  14   5   3       14.75       14.21      0.87 o 
  15   5   3        3.76        0.42      2.63 o 
  16   5   3        1.80        1.06      2.42 o 
  17   5   3        0.41        2.41      2.69 o 
  18   5   3        0.79       -0.53      2.56 o 
  19   5   3        3.23        4.96      2.75 o 
   1   6   3        0.46       -2.41      2.41 o 
   2   6   3        8.60        8.09      0.76 o 
   3   6   3        5.13        5.31      0.74 o 
   4   6   3        0.51        1.70      2.32 o 
   5   6   3        3.42        4.58      2.53 o 
   6   6   3        8.54        9.13      0.79 o 
   7   6   3        9.19       10.79      0.79 o 
   8   6   3       10.81       11.37      0.83 o 
   0   0   4      975.27      920.83      6.56 o 
   2   0   4      156.33      142.50      2.00 o 
   4   0   4      142.20      144.79      6.34 o 
   6   0   4      165.51      154.63      3.27 o 
   8   0   4      374.24      355.33     18.04 o 
  10   0   4      115.90      115.72      6.67 o 
  12   0   4      405.60      375.65     28.04 o 
  14   0   4       83.48       83.98      7.36 o 
  16   0   4       77.98       72.92      7.30 o 
  18   0   4       10.72       12.13      0.93 o 
  20   0   4       11.25       10.13      0.45 o 
  22   0   4       22.07       26.14      1.01 o 
  24   0   4       43.97       49.97      2.20 o 
  26   0   4       26.61       32.79      1.43 o 
  28   0   4       19.89       24.97      0.94 o 
   0   1   4      192.31      209.75      3.45 o 
   1   1   4      204.50      191.87      2.31 o 
   2   1   4       43.47       48.91      5.60 o 
   3   1   4      309.39      298.49      5.09 o 
   4   1   4       34.72       34.22      1.05 o 
   5   1   4       38.02       34.22      1.15 o 
   6   1   4        5.61        6.14      0.31 o 
   7   1   4       82.71       79.96      2.87 o 
   8   1   4       55.03       55.02      1.53 o 
   9   1   4       43.81       39.22      3.87 o 
  10   1   4       21.39       21.64      1.94 o 
  11   1   4        4.92        4.21      0.37 o 
  12   1   4      192.06      170.92      3.70 o 
  13   1   4      184.20      188.21     10.82 o 
  14   1   4       66.00       64.59      6.26 o 
  15   1   4       88.30       87.43      7.44 o 
  16   1   4       13.55       10.98      1.18 o 
  17   1   4      121.22      116.88     11.03 o 
  18   1   4       12.48       12.90      0.97 o 
  19   1   4       70.27       68.72      5.24 o 
  20   1   4       34.26       33.57      4.29 o 
  21   1   4       11.67       13.47      0.74 o 
  22   1   4        8.27       13.21      0.76 o 
  23   1   4        1.49        0.72      2.59 o 
  24   1   4       26.70       30.14      1.28 o 
  25   1   4        9.83       13.57      0.81 o 
  26   1   4        1.99        2.29      0.77 o 
  27   1   4        1.51        0.92      2.75 o 
  28   1   4       23.08       35.64      1.11 o 
  29   1   4       26.81       34.83      1.72 o 
   0   2   4        2.82        3.65      0.43 o 
   1   2   4       49.13       40.20      1.80 o 
   2   2   4       29.04       31.49      0.96 o 
   3   2   4        4.98        4.75      1.00 o 
   4   2   4       74.41       71.50      7.74 o 
   5   2   4       73.27       67.60      5.41 o 
   6   2   4      168.01      200.63      9.42 o 
   7   2   4      139.77      148.71      3.44 o 
   8   2   4       85.23       81.55      3.37 o 
   9   2   4      170.20      165.20      3.88 o 
  10   2   4       47.82       48.74      1.48 o 
  11   2   4       42.15       44.14      1.34 o 
  12   2   4       13.42       15.11      0.70 o 
  13   2   4        0.50       -0.87      2.53 o 
  14   2   4        7.06        6.75      0.61 o 
  15   2   4       10.30        9.82      0.43 o 
  16   2   4       34.74       33.66      3.68 o 
  17   2   4       16.08       16.26      1.50 o 
  18   2   4       10.53       10.61      1.58 o 
  19   2   4       16.96       20.38      0.91 o 
  20   2   4       18.32       17.87      0.79 o 
  21   2   4       12.53       14.25      0.79 o 
  22   2   4        0.36       -2.48      2.59 o 
  23   2   4       15.39       19.08      0.87 o 
  24   2   4       28.61       34.99      1.31 o 
  25   2   4       25.55       28.92      1.33 o 
  26   2   4        3.03        0.31      3.01 o 
  27   2   4        3.60       -0.96      2.75 o 
   0   3   4      128.02      125.10      3.40 o 
   1   3   4       62.81       63.80      1.88 o 
   2   3   4      186.72      180.47      4.12 o 
   3   3   4       93.45       95.37      4.28 o 
   4   3   4      170.98      179.12      9.06 o 
   5   3   4       48.56       49.78      1.73 o 
   6   3   4       17.46       16.32      0.52 o 
   7   3   4       31.02       27.63      1.14 o 
   8   3   4      146.03      142.62      5.20 o 
   9   3   4       10.66        9.03      0.37 o 
  10   3   4       14.08       12.69      2.26 o 
  11   3   4       35.44       33.86      3.05 o 
  12   3   4       15.40       16.04      1.25 o 
  13   3   4        6.44        5.81      0.43 o 
  14   3   4       12.29       15.57      1.37 o 
  15   3   4        6.21        1.46      2.60 o 
  16   3   4       46.28       50.78      1.95 o 
  17   3   4        0.24       -1.89      2.48 o 
  18   3   4       17.90       18.34      0.94 o 
  19   3   4        3.32        4.25      0.75 o 
  20   3   4       13.82       18.11      0.83 o 
  21   3   4        3.48        3.22      2.78 o 
  22   3   4       17.46       20.10      1.00 o 
  23   3   4        8.40       10.64      0.87 o 
  24   3   4        4.73        6.05      0.85 o 
  25   3   4        0.54        3.48      2.82 o 
   0   4   4       14.80       13.67      0.76 o 
   1   4   4       26.08       26.71      1.44 o 
   2   4   4        4.42        1.96      1.40 o 
   3   4   4       28.96       25.87      0.68 o 
   4   4   4        9.66        8.66      1.18 o 
   5   4   4        2.88        1.98      0.56 o 
   6   4   4        2.73        3.06      2.10 o 
   7   4   4       66.19       56.53      2.49 o 
   8   4   4       11.81       10.26      0.69 o 
   9   4   4       20.53       19.20      0.74 o 
  10   4   4        9.20        9.21      0.72 o 
  11   4   4       17.19       17.06      0.78 o 
  12   4   4       51.82       53.73      2.01 o 
  13   4   4       17.48       21.92      1.04 o 
  14   4   4       16.31       19.77      0.88 o 
  15   4   4       14.53       17.90      0.87 o 
  16   4   4       16.82       19.14      0.89 o 
  17   4   4        4.89        3.54      2.65 o 
  18   4   4        2.55        1.41      2.65 o 
  19   4   4        1.08       -0.52      2.87 o 
  20   4   4       10.74       15.26      0.90 o 
  21   4   4        5.79        2.28      2.94 o 
   0   5   4       35.63       34.43      1.17 o 
   1   5   4        1.47        0.00      2.43 o 
   2   5   4       10.06       10.32      0.71 o 
   3   5   4       15.05       15.27      0.75 o 
   4   5   4        7.97        8.53      0.71 o 
   5   5   4        6.47       -1.70      2.76 o 
   6   5   4       16.21       17.01      0.77 o 
   7   5   4        7.88        8.21      0.73 o 
   8   5   4       10.01       11.76      0.79 o 
   9   5   4        3.29        3.89      0.74 o 
  10   5   4        5.30        2.86      2.57 o 
  11   5   4        3.90        2.39      2.86 o 
  12   5   4       40.50       44.16      1.60 o 
  13   5   4        0.58        4.22      2.82 o 
  14   5   4        1.42        0.99      2.73 o 
  15   5   4        4.22        5.07      2.90 o 
   2   0   5       91.59       81.69      3.13 o 
   4   0   5       42.87       36.33      1.13 o 
   6   0   5       56.76       46.84      2.41 o 
   8   0   5       19.08       17.94      0.46 o 
  10   0   5      412.97      396.11     17.48 o 
  12   0   5      184.78      171.08     11.62 o 
  14   0   5      149.24      141.28      8.83 o 
  16   0   5       15.42       15.20      1.14 o 
  18   0   5        5.05        7.56      0.68 o 
  20   0   5       42.70       48.26      2.52 o 
  22   0   5        6.14        8.59      0.80 o 
  24   0   5       20.99       25.73      1.13 o 
  26   0   5        4.99        7.02      0.87 o 
   1   1   5       43.48       42.57      1.27 o 
   2   1   5       21.08       19.87      0.59 o 
   3   1   5       19.71       20.29      0.63 o 
   4   1   5       20.81       23.11      2.85 o 
   5   1   5       11.77       14.42      0.45 o 
   6   1   5       80.80       84.40      2.05 o 
   7   1   5       82.23       87.85      7.70 o 
   8   1   5        8.34       10.41      1.87 o 
   9   1   5      134.82      132.26      5.46 o 
  10   1   5      110.51      109.25      4.78 o 
  11   1   5       61.29       56.12      1.74 o 
  12   1   5       52.92       54.08      3.50 o 
  13   1   5        4.49        4.89      1.84 o 
  14   1   5       43.32       38.65      1.18 o 
  15   1   5       21.31       20.14      1.03 o 
  16   1   5        5.35        7.14      0.71 o 
  17   1   5       29.78       41.74      0.89 o 
  18   1   5        1.44        3.42      2.40 o 
  19   1   5       27.36       30.46      1.01 o 
  20   1   5       10.90       11.54      0.81 o 
  21   1   5       10.98       12.01      0.82 o 
  22   1   5        5.95        7.86      0.57 o 
  23   1   5        1.15        0.90      2.76 o 
  24   1   5        3.52        3.19      2.82 o 
  25   1   5        9.95       13.09      0.91 o 
  26   1   5        3.04        0.66      2.87 o 
   1   2   5       12.69       10.37      0.39 o 
   2   2   5       30.22       28.75      0.87 o 
   3   2   5       19.52       18.13      0.49 o 
   4   2   5       40.72       40.61      1.13 o 
   5   2   5       75.41       79.53      8.65 o 
   6   2   5      268.58      252.50      7.64 o 
   7   2   5      265.09      260.13     14.60 o 
   8   2   5       40.46       41.75      3.48 o 
   9   2   5       47.39       45.90      1.29 o 
  10   2   5       50.60       54.67      2.42 o 
  11   2   5       32.64       33.59      1.60 o 
  12   2   5       47.70       50.49      2.57 o 
  13   2   5        6.96        7.98      0.47 o 
  14   2   5        8.44        9.27      0.72 o 
  15   2   5        8.68       10.27      0.74 o 
  16   2   5       14.50       16.75      0.82 o 
  17   2   5       36.59       37.67      1.67 o 
  18   2   5        0.14        1.40      0.74 o 
  19   2   5        7.14        4.83      2.82 o 
  20   2   5        7.79        8.99      0.84 o 
  21   2   5        9.80       11.56      0.86 o 
  22   2   5        4.26        4.60      2.85 o 
  23   2   5       11.28       13.27      0.90 o 
  24   2   5        1.01       -2.17      2.96 o 
   1   3   5        8.54        8.42      0.43 o 
   2   3   5        9.19        8.04      0.44 o 
   3   3   5        6.83        7.38      0.43 o 
   4   3   5        2.48        1.99      0.55 o 
   5   3   5        6.23        5.87      2.51 o 
   6   3   5        8.21        8.87      0.45 o 
   7   3   5        0.16       -0.86      2.16 o 
   8   3   5       12.10       11.26      0.70 o 
   9   3   5       20.32       17.45      0.82 o 
  10   3   5        0.80        1.41      2.34 o 
  11   3   5        9.55       10.86      0.77 o 
  12   3   5       31.74       33.32      1.50 o 
  13   3   5       16.87       20.33      0.84 o 
  14   3   5       12.53       16.95      0.85 o 
  15   3   5       13.58       17.66      0.87 o 
  16   3   5       54.91       68.06      2.66 o 
  17   3   5        8.13       11.28      0.90 o 
  18   3   5       27.73       34.48      1.47 o 
  19   3   5        2.33       -1.23      2.92 o 
  20   3   5        7.63        4.63      3.01 o 
  21   3   5        5.48        9.49      0.92 o 
   1   4   5        9.88        9.73      0.69 o 
   2   4   5       11.99       11.60      0.71 o 
   3   4   5        1.34        0.72      2.20 o 
   4   4   5        6.23        3.74      0.68 o 
   5   4   5       30.99       32.06      1.13 o 
   6   4   5        0.05       -2.79      2.79 o 
   7   4   5       18.34       17.45      0.85 o 
   8   4   5        8.77       10.31      0.83 o 
   9   4   5       14.39       16.85      0.89 o 
  10   4   5       23.12       23.88      1.21 o 
  11   4   5       29.05       35.45      1.65 o 
  12   4   5       22.05       28.66      1.45 o 
  13   4   5        4.52        5.64      3.09 o 
  14   4   5        5.18       -3.61      3.61 o 
  15   4   5        9.63       13.06      0.94 o 
  16   4   5        6.60        8.83      0.93 o 
  17   4   5        3.68        4.18      2.99 o 
   1   5   5       14.02       13.41      0.83 o 
   2   5   5        8.74       10.62      0.79 o 
   3   5   5        3.45        4.35      2.53 o 
   4   5   5        0.52        2.35      2.42 o 
   5   5   5        4.78        2.37      2.67 o 
   6   5   5        2.94        2.50      2.51 o 
   7   5   5        2.56        1.20      2.82 o 
   8   5   5        9.01        8.58      0.84 o 
   0   0   6       23.69       21.63      0.83 o 
   2   0   6       32.63       30.85      2.46 o 
   4   0   6        6.72        6.63      0.91 o 
   6   0   6       11.30        9.08      0.45 o 
   8   0   6        7.89        8.10      0.45 o 
  10   0   6       75.16       68.54      2.80 o 
  12   0   6      166.46      149.56      4.48 o 
  14   0   6       14.93       13.71      0.78 o 
  16   0   6       22.63       27.55      0.93 o 
  18   0   6       15.26       15.32      0.85 o 
  20   0   6        9.85       10.01      0.87 o 
  22   0   6        3.92        4.45      2.90 o 
   0   1   6       19.81       21.05      0.84 o 
   1   1   6       16.43       19.22      0.98 o 
   2   1   6       20.22       18.66      0.56 o 
   3   1   6       88.82       77.05      2.23 o 
   4   1   6       95.77       94.11      5.84 o 
   5   1   6       60.29       59.93      1.80 o 
   6   1   6       21.32       19.66      0.66 o 
   7   1   6       61.74       62.42      2.61 o 
   8   1   6       64.68       63.66      2.52 o 
   9   1   6       34.53       33.21      1.57 o 
  10   1   6        1.47       -0.50      2.47 o 
  11   1   6       19.73       17.87      0.86 o 
  12   1   6       25.21       30.86      1.05 o 
  13   1   6       62.59       62.49      2.62 o 
  14   1   6        1.10        1.27      0.75 o 
  15   1   6       10.99       12.61      0.81 o 
  16   1   6        3.27       -1.24      2.80 o 
  17   1   6        3.98        5.25      0.78 o 
  18   1   6       20.01       23.77      1.09 o 
  19   1   6       16.48       22.15      0.92 o 
  20   1   6        1.23       -0.63      2.89 o 
  21   1   6       10.56       14.29      0.92 o 
  22   1   6        1.36        2.43      2.96 o 
   0   2   6        1.29        0.80      2.00 o 
   1   2   6        0.25        1.75      1.93 o 
   2   2   6       24.83       22.97      0.98 o 
   3   2   6       16.40       14.64      0.74 o 
   4   2   6       18.77       15.96      0.71 o 
   5   2   6       13.28       12.44      0.71 o 
   6   2   6       15.29       14.19      0.72 o 
   7   2   6        2.78        2.43      2.28 o 
   8   2   6       27.67       23.91      0.86 o 
   9   2   6        1.27        1.73      2.34 o 
  10   2   6       27.09       26.34      1.13 o 
  11   2   6        7.66        9.34      0.77 o 
  12   2   6        3.42        3.38      0.76 o 
  13   2   6       19.80       21.33      1.10 o 
  14   2   6       10.81       12.18      0.84 o 
  15   2   6        5.10        8.48      0.86 o 
  16   2   6        3.31        5.35      0.85 o 
  17   2   6        4.66        5.02      0.86 o 
  18   2   6       11.85       15.32      0.94 o 
  19   2   6        9.57       11.15      0.92 o 
  20   2   6        4.65        6.54      0.92 o 
   0   3   6       37.73       31.98      1.28 o 
   1   3   6        5.41        2.41      2.30 o 
   2   3   6       13.09       11.79      0.72 o 
   3   3   6       22.25       21.64      0.80 o 
   4   3   6       44.84       44.77      1.75 o 
   5   3   6       11.46       11.55      0.73 o 
   6   3   6       17.60       17.89      0.89 o 
   7   3   6        0.41       -0.75      2.48 o 
   8   3   6        2.50       -0.38      2.70 o 
   9   3   6        2.01        3.91      2.60 o 
  10   3   6        0.95        0.10      2.81 o 
  11   3   6        4.08        4.25      2.74 o 
  12   3   6        4.91        7.15      0.87 o 
  13   3   6        9.12       10.47      0.94 o 
  14   3   6       32.71       40.72      1.78 o 
  15   3   6        6.77        8.01      0.97 o 
  16   3   6       19.74       25.82      1.33 o 
   0   4   6        8.74       10.29      0.79 o 
   1   4   6       18.85       24.40      0.98 o 
   2   4   6        1.98        2.81      2.31 o 
   3   4   6        1.35        1.57      2.55 o 
   4   4   6        7.50        6.83      0.79 o 
   5   4   6        7.00        6.55      0.80 o 
   6   4   6        0.11       -2.46      2.67 o 
   7   4   6        5.83        6.80      0.89 o 
   8   4   6       23.19       28.27      1.31 o 
   9   4   6        7.49       10.87      0.97 o 
   2   0   7       50.83       45.00      1.88 o 
   4   0   7        4.32        0.00      2.50 o 
   6   0   7       39.70       36.12      1.54 o 
   8   0   7      120.06      116.03      4.46 o 
  10   0   7      104.93      100.28      3.83 o 
  12   0   7        6.24        2.28      3.05 o 
  14   0   7        4.89        6.41      0.86 o 
  16   0   7       28.99       29.53      1.33 o 
   1   1   7        3.52        3.11      2.32 o 
   2   1   7        4.57        3.41      2.44 o 
   3   1   7        3.64       -1.01      2.38 o 
   4   1   7        3.35        2.91      0.70 o 
   5   1   7        1.58        1.97      2.33 o 
   6   1   7        4.87        3.96      0.76 o 
   7   1   7        9.38       10.00      0.79 o 
   8   1   7        0.35       -2.63      2.63 o 
   9   1   7        8.72        9.55      0.82 o 
  10   1   7        9.62       10.59      0.84 o 
  11   1   7        1.98        2.80      2.82 o 
  12   1   7        2.76        1.79      2.83 o 
  13   1   7        6.08        5.01      0.88 o 
  14   1   7        4.55       -3.90      3.90 o 
  15   1   7       61.79       61.58      2.81 o 
   1   2   7        6.55        5.90      0.74 o 
   2   2   7        1.31        2.27      2.45 o 
   3   2   7       25.08       22.29      0.87 o 
   4   2   7        3.63        2.50      2.67 o 
   5   2   7        1.34        3.63      2.45 o 
   6   2   7       20.56       19.10      0.88 o 
   7   2   7        0.16       -1.03      2.83 o 
   8   2   7       19.19       19.16      0.91 o 
   9   2   7       19.95       20.79      1.12 o 
  10   2   7        1.02       -0.43      2.99 o 
  11   2   7       13.81       14.20      0.92 o 
  12   2   7        3.84        5.50      0.88 o 
   1   3   7        2.15        3.99      2.55 o 
   2   3   7       19.78       19.40      0.90 o 
   3   3   7        1.50        1.41      2.81 o 
   4   3   7       11.50       11.58      0.87 o 
   5   3   7        2.04        1.21      2.80 o 
                                                 
